# Supplementary material for: Der f 38 Is a Novel TLR4-Binding Allergen Related to Allergy Pathogenesis from Dermatophagoides farinae
Source: Int J Mol Sci. 2021 Aug 5;22(16):8440. doi: 10.3390/ijms22168440 (PMC8395149; doi:10.3390/ijms22168440)
Supplement: Supplementary file 1 [file ijms-22-08440-s001.zip]

Archive with 1 entries (1 files):
- ijms-1310593-supplementary.pdf
